# Supplementary material for: Rapid Detection of Vibrio vulnificus with Recombinase Polymerase Amplification Assays Based on Specific Sequence Tags of Core Genome
Source: Microorganisms. 2026 Feb 19;14(2):496. doi: 10.3390/microorganisms14020496 (PMC12943105; doi:10.3390/microorganisms14020496)
Supplement: Supplementary file 1 [file microorganisms-14-00496-s001.zip]

Archive with 1 entries (1 files):
- microorganisms-4147502-supplementary.pdf
